# Supplementary material for: Heart–Gut Axis in Cardiometabolic Disease: Microbiome-Mediated Pathways Linking Metabolic Syndrome to Cardiovascular Risk
Source: Medicina (Kaunas). 2026 Feb 26;62(3):444. doi: 10.3390/medicina62030444 (PMC13027942; doi:10.3390/medicina62030444)
Supplement: Supplementary file 1 [file medicina-62-00444-s001.zip]

Archive with 1 entries (1 files):
- medicina-4119586-supplementary.pdf
